# Supplementary material for: “Obesity and Insulin Resistance” Is the Component of the Metabolic Syndrome Most Strongly Associated with Oxidative Stress
Source: Antioxidants (Basel). 2021 Dec 29;11(1):79. doi: 10.3390/antiox11010079 (PMC8773170; doi:10.3390/antiox11010079)
Supplement: Supplementary file 1 [file antioxidants-11-00079-s001.zip]

Archive with 1 entries (1 files):
- antioxidants-1502160-supplementary.pdf
